# Supplementary material for: DLL4 and VCAM1 enhance the emergence of T cell–competent hematopoietic progenitors from human pluripotent stem cells
Source: Sci Adv. 2022 Aug 24;8(34):eabn5522. doi: 10.1126/sciadv.abn5522 (PMC9401626; doi:10.1126/sciadv.abn5522)
Supplement: Supplementary file 2 — Supplementary Workbook 1 [file sciadv.abn5522_supplementary_workbook_1.zip]

Archive with 1 entries (1 files):
- sciadv.abn5522_supplementary_workbook_1.xlsx
