# Supplementary material for: DLL4 and VCAM1 enhance the emergence of T cell–competent hematopoietic progenitors from human pluripotent stem cells
Source: Sci Adv. 2022 Aug 24;8(34):eabn5522. doi: 10.1126/sciadv.abn5522 (PMC9401626; doi:10.1126/sciadv.abn5522)
Supplement: Supplementary file 2 — Supplementary Workbook 1 [file sciadv.abn5522_supplementary_workbook_1.zip › sciadv.abn5522_supplementary_workbook_1.xlsx]

## Sheet: T cell differentiation media
	CB early T cell media	CB late T cell media	PSC early T cell media	PSC late T cell media
SCF(R&D Systems, 255-SC)	23.9 ng/mL	120.5 ng/mL	12.37 ng/mL	9.76 ng/mL
Flt3L(R&D Systems, 308-FK)	8.7 ng/mL	8.0 ng/mL	8.61 ng/mL	8.50 ng/mL
IL-3(R&D Systems, 203-IL)	5.3 ng/mL	1.2 ng/mL	0.97ng/mL	2.55 ng/mL
IL-7(R&D Systems, 207-IL)	10.0 ng/mL	44.5 ng/mL	65.25 ng/mL	71.93 ng/mL
TNFa(R&D Systems, 210-TA)	4.9 ng/mL	0.4 ng/mL	0.07 ng/mL	0.04 ng/mL
CXCL12(R&D Systems, 350-NS)	9.7 ng/mL	14.8 ng/mL	97.39 ng/mL	15.22 ng/mL
CB basal media is IMDM with GlutaMAX basal media (Thermo Fisher Scientific, 31980030) with 20% BIT 9500 serum substitute (STEMCELL Technologies, 09500) 0.05% LDL(STEMCELL Technologies, 02698), 60 µM Ascorbic acid (Sigma-Aldrich, A8960), 24µM 2-Mercaptoethanol (Sigma, A8960)
PSC basal media is IMDM with GlutaMAX basal media (Thermo Fisher Scientific, 31980030) with 4% B27 minus Vitamin A (Gibco, 12587010) , 60 µM Ascorbic acid (Sigma-Aldrich, A8960), 24µM 2-Mercaptoethanol (Sigma, A8960)

## Sheet: EHT media
Reagent	Final Concentration
bFGF	5ng/mL
VEGF	5ng/mL
IL-6	10ng/mL
IL-11	5ng/mL
TPO	30ng/mL
IGF-I	25ng/mL
SCF	50ng/mL
IL-3	10ng/ml
ROCKi	10uM
BMP4	10 ng/ml
Flt3L	10 ng/ml
Base media is complete StemPro34 supplemented with 1x GlutaMAX, 0.039 uL/mL 1-thioglycerol, 50ug/mL Ascorbic Acid, 150ug/mL Transferrin

## Sheet: T0 media
Reagent	Final Concentration
BMP4	10 ng/ml
ROCKi	5uM
Base media is complete StemPro34 supplemented with 1x GlutaMAX, 0.039 uL/mL 1-thioglycerol, 50ug/mL Ascorbic Acid, 150ug/mL Transferrin

## Sheet: T1 media
Reagent	Final Concentration
BMP4	10 ng/ml
bFGF	5ng/mL
Base media is complete StemPro34 supplemented with 1x GlutaMAX, 0.039 uL/mL 1-thioglycerol, 50ug/mL Ascorbic Acid, 150ug/mL Transferrin

## Sheet: T1.75 media
Reagent	Final Concentration
BMP4	10 ng/ml
bFGF	5ng/mL
SB-431542	6uM
CHIR-99021	3uM
Base media is complete StemPro34 supplemented with 1x GlutaMAX, 0.039 uL/mL 1-thioglycerol, 50ug/mL Ascorbic Acid, 150ug/mL Transferrin

## Sheet: T4 media
Reagent	Final Concentration
bFGF	5ng/mL
VEGF	15ng/mL
IL-6	10ng/mL
IL-11	5ng/mL
Base media is complete StemPro34 supplemented with 1x GlutaMAX, 0.039 uL/mL 1-thioglycerol, 50ug/mL Ascorbic Acid, 150ug/mL Transferrin

## Sheet: T6 media
Reagent	Final Concentration
bFGF	5ng/mL
VEGF	15ng/mL
IL-6	10ng/mL
IL-11	5ng/mL
EPO	2U/mL
IGF-I	25ng/mL
SCF	25ng/mL
Base media is complete StemPro34 supplemented with 1x GlutaMAX, 0.039 uL/mL 1-thioglycerol, 50ug/mL Ascorbic Acid, 150ug/mL Transferrin

## Sheet: CD34 media suppliers and cat no
Component	Supplier and porduct code
StemPro 34 SFM and Supplement	Thermo Fisher Scientific, 10639011
Glutamax	Thermo Fisher Scientific, 35050061
MTG	Sigma-Aldrich, M6145
Ascorbic acid	Sigma-Aldrich, A8960
Transferrin	Millipore Sigma, 10652202001
bFGF	PeproTech, 100-18B
VEGF	R&D Systems, 293-VE
IL-6	R&D Systems, 206-IL
IL-11	R&D Systems, 218-IL
TPO	R&D Systems, 288-TPN
IGF-I	R&D Systems, 291-G1
SCF	R&D Systems, 255-SC
IL-3	R & D Systems, 203-IL
ROCKi (Y- 27632)	Sigma-Aldrich, Y0503
BMP4	R&D Systems, 314-BP
Flt3L	R&D Systems, 308-FK
EPO	PeproTech, 100-64

## Sheet: Antibodies
Antibody	Fluorochrome	Clone	Supplier
TCRab	BV711	IP26	BioLegend, 306740
CD8a	BV421	RPA T8	BD, 562428
CD4	BB515	SK3	BD, 566912
CD8b	PE-Cy7	SK1	BioLegend, 344712
CD62L	PE-Cy5	DREG-5	BD, 555545
TCRgd	PE	B1	BD, 555717
CD3	APC-Cy7	UCHT1	BioLegend, 300426
CD43	PE	1G10	BD, 560199
CD34	APC-Cy7	581	BioLegend, 343514
CD5	PE-Cy7	UCHT2	eBioscience, 25-0059-42
CD7	BB515	M-T701	BD, 565211
CD15	APC	W6D3	BioLegend, 323007
CD16	PE-Cy7	3G8	Biolegend, 302015
CD235a	PE	REA175	Miltenyi, 130-120-613
CD41	PerCP-Cy5.5	HIP8	Biolegend, 303719
TCR Vδ1	APC	REA173	Miltenyi, 130-120-580
TCR Vδ2	BV421	B6	BioLegend, 331427
TCR Vγ9	APC	B3	BioLegend, 331309
CD7	APC	M-T701	BD, 561604
CD45RA	BV786	HI100	BD, 563870
CD10	BV711	HI10a	BioLegend, 312226
CD49f	BV605	GoH3	BD, 740416
CD38	BV421	HIT2	BD, 562444
CD34	FITC	581	BD, 555821
CD90	PE-Cy7	5E10	BioLegend, 328124
CD45	PE	HI30	BioLegend, 304008
TNFa	PerCP-Cy5.5	MAb11	BioLegend, 502925
IFNy	PE	4S.B3	BD, 554552
IL-2	APC	MQ1-17H12	BD, 561054
